# Supplementary material for: Structural Consequences of Deproteinating the 50S Ribosome
Source: Biomolecules. 2022 Oct 31;12(11):1605. doi: 10.3390/biom12111605 (PMC9687910; doi:10.3390/biom12111605)
Supplement: Supplementary file 1 [file biomolecules-12-01605-s001.zip]

Archive with 1 entries (1 files):
- biomolecules-1973991-supplementary.pdf
